# Supplementary material for: Guard‐cell expression of abscisic acid receptors for engineering water‐use‐efficient plants without trade‐offs in growth
Source: New Phytol. 2025 Jul 24;248(2):690–705. doi: 10.1111/nph.70404 (PMC12445875; doi:10.1111/nph.70404)
Supplement: Supplementary file 2 — Table S1 Primes used to amplify the pGC1 promoter and each of the 14 ABA receptors. Table S2 Primes employed for RT‐qPCR analysis of target and reference transcripts. Table S3 Summary of statistical significance of net carbon assimilation rate (A N) at each ambient CO2 levels (Ca). Please note: Wiley is not responsible for the content or functionality of any Supporting Information supplied by the authors. Any queries (other than missing material) should be directed to the New Phytologist Central Office. [file NPH-248-690-s002.xlsx]

## Sheet: Info.
New Phytologist Supporting Information
Article title: Guard-cell expression of abscisic acid receptors for engineering water-use-efficient plants without trade-offs in growth
Authors: Jinghui Liu1 , Rudi Schäufele2, Alexander Christmann1,3 , Mutez Ahmed3 , Zhenyu Yang1,3✉
1Chair of Botany, School of Life Sciences, Technical University of Munich, Emil-Ramann-Str. 4, 85354 Freising, Germany; liu.jinghui@tum.de; alexander.christmann@tum.de
2Chair of Crop Physiology, School of Life Sciences, Technical University of Munich, Alte Akademie 12, 85354 Freising, Germany; schaeufele@tum.de
3Chair of Root-Soil Interaction, School of Life Sciences, Technical University of Munich, Emil-Ramann-Str. 4, 85354 Freising, Germany; mutez.ahmed@tum.de
✉Correspondence: yang.zhenyu@tum.de
Article acceptance date: 3 July 2025

## Sheet: Table S1
Table S1 Primes used to amplify the pGC1 promoter and each of the fourteen ABA receptors.
Gene/promoter		Forward Primer (5'-3')	Reverse Primer (5'-3')
At1g22690	pGC1	AT GAAGAC TT TACG GGTCTC A GCGG gagtaaagattcagtaacccg	AT GAAGAC TT CAGA GGTCTC A CAGA atttcttgagtagtgattttg
At1g01360	RCAR1/PYR9	AT GAAGAC TT TACG GGTCTC A CACC atgatggacggcgttgaagg	AT GAAGAC TT CAGA GGTCTC A CCTT tcactgagtaatgtcctgagaagcc
At4g01026	RCAR2/PYL7	AT GAAGAC TT TACG GGTCTC A CACC atggagatgatcggaggaga	AT GAAGAC TT CAGA GGTCTC A CCTT tcaaaggttggtttctgtatgatt
At5g53160	RCAR3/PYL8	AT GAAGAC TT TACG GGTCTC A CACC atggaagctaacgggattgag	AT GAAGAC TT CAGA GGTCTC A CCTT ctatagtctcggggtgaagag
At4g27920	RCAR4/PYL10	AT GAAGAC TT TACG GGTCTC A CACC atgaacggtgacgaaacaaa	AT GAAGAC TT CAGA GGTCTC A CCTT tatcttcttctccatagattc
At5g45860	RCAR5/PYL11	AT GAAGAC TT TACG GGTCTC A CACC atggaaacttctcaaaaatatcatacgtgc	AT GAAGAC TT CAGA GGTCTC A CCTT ttacaactttagatgagccaccctctccg
At5g45870	RCAR6/PYL12	AT GAAGAC TT TACG GGTCTC A CACC atgaaaacatctcaagaacagca	AT GAAGAC TT CAGA GGTCTC A CCTT agtgagctccatcatcttctc
At4g18620	RCAR7/PYL13	AT GAAGAC TT TACG GGTCTC A CACC atggaaagttctaagcaaa	AT GAAGAC TT CAGA GGTCTC A CCTT cttcatcattttctttgtgagc
At5g05440	RCAR8/PYL5	AT GAAGAC TT TACG GGTCTC A CACC atgatgaggtcaccggtgcaactcc	AT GAAGAC TT CAGA GGTCTC A CCTT ttattgccggttggtacttcgagc
At2g40330	RCAR9/PYL6	AT GAAGAC TT TACG GGTCTC A CACC atgccaacgtcgatacagtttcagag	AT GAAGAC TT CAGA GGTCTC A CCTT ttacgagaatttagaagtgttctcggcg
At2g38310	RCAR10/PYL4	AT GAAGAC TT TACG GGTCTC A CACC atgcttgccgttcaccgtcc	AT GAAGAC TT CAGA GGTCTC A CCTT cacagagacatcttcttcttgctctc
At4g17870	RCAR11/PYR1	AT GAAGAC TT TACG GGTCTC A CACC atgccttcggagttaacaccagaag	AT GAAGAC TT CAGA GGTCTC A CCTT tcacgtcacctgagaaccacttcc
At5g46790	RCAR12/PYL1	AT GAAGAC TT TACG GGTCTC A CACC atggcgaattcagagtcctcctcc	AT GAAGAC TT CAGA GGTCTC A CCTT cctaacctgagaagagttgttgttg
At1g73000	RCAR13/PYL3	AT GAAGAC TT TACG GGTCTC A CACC atgaatcttgctccaatcca	AT GAAGAC TT CAGA GGTCTC A CCTT ggtcggagaagccgtggaaatg
At2g26040	RCAR14PYL2	AT GAAGAC TT TACG GGTCTC A CACC atgagctcatccccggccgt	AT GAAGAC TT CAGA GGTCTC A CCTT ttcatcatcatgcataggtgcagatg
GAAGAC: BpiI site; GGTCTC: BsaI site

## Sheet: Table S2
Table S2 Primes employed for RT-qPCR analysis of target and reference transcripts.
Gene name		Forward Primer (5'-3')	Reverse Primer (5'-3')
RCAR6		GAAAACAGTGGTTGTGGAGAGTTA	CCAACGATAGTATCAGCAAACAAC
RCAR8		GACCACAGGCTCAAGAACTACC	CACATCAACGATGTAAGACTCCAC
RCAR10		TACGATGCAATCTTCAATCTCTTG	TCACAGAGACATCTTCTTCTTGCT
GC1		GCAAGGAGATGCAGTAAGACATCGAGG	GACATGATGCTGTGTTGCCGGAGG
UBI10	AT4G05320	GGCCTTGTATAATCCCTGATGAATAAG	AAAGAGATAACAGGAACGGAAACATAGT

## Sheet: Table S3
Table S3 Summary of statistical significance of net carbon assimilation rate (AN) at each ambient CO2 levels (Ca).
Compared to Col	p value (One-way ANOVA tukey test )								p>	0.05	ns
AN at Ca concentrations (μmol mol-1)	400	200	50	600	800	1200	1600		p<	0.05	*
p35S:R6	0.07	0.06	0.26	0.99	0.8	0.58	0.49
pGC_R6-1	0.25	0.12	0.46	0.72	0.48	0.27	0.23
pGC_R6-2	0.35	0.15	0.52	0.82	0.7	0.58	0.57
Note that Ci for each genotype varied as shown in Fig. S6, and therefore Ca is used to indicate CO2 levels.
